# Supplementary material for: Mycobacterium tuberculosis protein MoxR1 enhances virulence by inhibiting host cell death pathways and disrupting cellular bioenergetics
Source: Virulence. 2023 Feb 26;14(1):2180230. doi: 10.1080/21505594.2023.2180230 (PMC9980616; doi:10.1080/21505594.2023.2180230)
Supplement: Supplemental Material [file KVIR_A_2180230_SM4284.zip]

Archive with 5 entries (4 files):
- 2180230_-_Supplement/
- 2180230_-_Supplement/5. Table S1.docx
- 2180230_-_Supplement/6. Table S2.docx
- 2180230_-_Supplement/Supp Slide1.tiff
- 2180230_-_Supplement/Supp Slide2.tiff
